# Supplementary material for: From pre-registration to publication: a non-technical primer for conducting a meta-analysis to synthesize correlational data
Source: Front Psychol. 2015 Oct 8;6:1549. doi: 10.3389/fpsyg.2015.01549 (PMC4597034; doi:10.3389/fpsyg.2015.01549)
Supplement: Supplementary file 4 [file Data_Sheet_4.CSV]

id	Publication Year	n	r	Variables controlled	Study design	Adherence measure	Conscientiousness measure	Mean age	Methodological quality
Axelsson et al.	2009	109	0.187	none	cross-sectional	self-report	other	22	1
Axelsson et al.	2011	749	0.162	none	cross-sectional	self-report	NEO	53.59	1
Axelsson et al.	2010	55	0.34	none	prospective	other	NEO	43.36	2
Christensen et al.	1999	107	0.32	none	cross-sectional	self-report	other	41.7	1
Christensen & Smith	1995	72	0.27	none	prospective	other	NEO	46.39	2
Cohen et al.	2004	65	0	none	prospective	other	NEO	41.2	2
Dobbels et al.	2005	174	0.175	none	cross-sectional	self-report	NEO	52.3	1
Ediger et al.	2007	326	0.05	multiple	prospective	self-report	NEO	41	3
Insel et al.	2006	58	0.26	none	prospective	other	other	77	2
Jerant et al.	2011	771	0.01	multiple	prospective	other	NEO	78.6	3
Moran et al.	1997	56	-0.09	multiple	prospective	other	NEO	57.2	2
O'Cleirigh et al.	2007	91	0.37	none	prospective	self-report	NEO	37.9	2
Penedo et al.	2003	116	0	none	cross-sectional	self-report	NEO	39.2	1
Quine et al.	2012	537	0.15	none	prospective	self-report	other	69	2
Stilley et al.	2004	158	0.24	none	prospective	other	NEO	46.2	3
Wiebe & Christensen	1997	65	0.04	none	prospective	other	NEO	56	1
